# Supplementary material for: CoronaVac and ChAdOx1 Vaccination and Gamma Infection Elicited Neutralizing Antibodies against the SARS-CoV-2 Delta Variant
Source: Viruses. 2022 Feb 1;14(2):305. doi: 10.3390/v14020305 (PMC8880081; doi:10.3390/v14020305)
Supplement: Supplementary file 1 [file viruses-14-00305-s001.zip]

Archive with 1 entries (1 files):
- viruses-1557200-supplementary.pdf
